# Supplementary material for: Characterization of a New and Efficient Polyvalent Phage Infecting E. coli O157:H7, Salmonella spp., and Shigella sonnei
Source: Microorganisms. 2021 Oct 6;9(10):2105. doi: 10.3390/microorganisms9102105 (PMC8540833; doi:10.3390/microorganisms9102105)
Supplement: Supplementary file 1 [file microorganisms-09-02105-s001.zip]

Archive with 1 entries (1 files):
- microorganisms-1396252-supplementary.pdf
